# Supplementary material for: Machine Learning Analysis of Time-Dependent Features for Predicting Adverse Events During Hemodialysis Therapy: Model Development and Validation Study
Source: J Med Internet Res. 2021 Sep 7;23(9):e27098. doi: 10.2196/27098 (PMC8456349; doi:10.2196/27098)
Supplement: Multimedia Appendix 4 [file jmir_v23i9e27098_app4.zip › (Additional file 1) Source code_Feature extraction.awk]

#!/usr/bin/gawk -f

# meaning of each variable
# Nc: number of valid rows (measurements) in this file
# Npre: number of blood pressure related rows
# starT: the absolute starting time of each record
# T: the relative time in each record
# dt: the time difference between each row of data
# lastT: the relative time of the last row
# sysP: Systolic pressure
# diaP: Diastolic pressure
# dP: difference between systolic and diastolic pressure
# Pulse: pulse
# BloodSpd: blood speed
# VenP: venous pressure
# MemP: membrane pressure
# UFRate: rate of UF
# UFAmt: Total amount of UF
# TimeP: Time when the blood pressure-related meassures were taken
# TimeC: Time when any measurements were taken 
# mean_$V: mean of the variable $V.
# Output --> see output_column.txt
# 

BEGIN{FS=",";rid=id;flag1=0;flag2=1;Nc=0;Npre=0;}
{
 if(flag1==0)
   {printf "%s,%s,%s,%d,%f,%f,%f,",$1,$2,$3,$4,$5,$6,$7; startT=$9; flag1=1;}
 if(flag2==1){ 
   if($8!=1 && $8!=2){
     T=$9-startT;
     dt=T-lastT;
     if($10!=""){ # For pressure related measures
        sysP[Npre]=$10; diaP[Npre]=$11; dP[Npre]=$12; Pulse[Npre]=$13 # put all blood pressure-related values into arrays
        TimeP[Npre]=T;  # Time points when the pressure-related meassures were taken
        Npre++;
       }

     TimeC[Nc]=T;
     BloodSpd[Nc]=$14;
     VenP[Nc]=$15;
     MemP[Nc]=$16;
     UFRate[Nc]=$17;
     UFAmt[Nc]=$18;

#final process at the end of each iteration

    lastT=T;
    Nc++;
   }

   if($8==1) {flag2=0; exit;}
    
 }

}
END{
## calculating blood pressure-related values
reg_output["Slope"]=0; reg_output["Intercept"]=0; reg_output["R-Squared"]=0;
change["num"]=0; change["mean"]=0; Deriv["max"]=0; Deriv["min"]=0; Deriv["mean"]=0; Deriv2["max"]=0; Derive2["min"]=0; Deriv2["mean"]=0;

mean_sysP=DataMean(sysP, Npre);
max_sysP=DataMax(sysP, Npre);
min_sysP=DataMin(sysP, Npre);
std_sysP=DataSTD(sysP, Npre);
DataLinReg(TimeP, sysP, Npre, reg_output);
printf "%f,%f,%f,%f,%f,%f,",max_sysP,min_sysP,mean_sysP,std_sysP,reg_output["Slope"],reg_output["R-Squared"];


mean_diaP=DataMean(diaP, Npre);
max_diaP=DataMax(diaP, Npre);
min_diaP=DataMin(diaP, Npre);
std_diaP=DataSTD(diaP, Npre);
DataLinReg(TimeP, diaP, Npre, reg_output);
printf "%f,%f,%f,%f,%f,%f,",max_diaP,min_diaP,mean_diaP,std_diaP,reg_output["Slope"],reg_output["R-Squared"];


mean_dP=DataMean(dP, Npre);
max_dP=DataMax(dP, Npre);
min_dP=DataMin(dP, Npre);
std_dP=DataSTD(dP, Npre);
DataLinReg(TimeP, dP, Npre, reg_output);
printf "%f,%f,%f,%f,%f,%f,",max_dP,min_dP,mean_dP,std_dP,reg_output["Slope"],reg_output["R-Squared"];


mean_Pulse=DataMean(Pulse, Npre);
max_Pulse=DataMax(Pulse, Npre);
min_Pulse=DataMin(Pulse, Npre);
std_Pulse=DataSTD(Pulse, Npre);
DataLinReg(TimeP, Pulse, Npre, reg_output);
printf "%f,%f,%f,%f,%f,%f,",max_Pulse,min_Pulse,mean_Pulse,std_Pulse,reg_output["Slope"],reg_output["R-Squared"];

mean_BloodSpd=DataMean_ut(TimeC, BloodSpd, Nc);
max_BloodSpd=DataMax(BloodSpd, Nc);
min_BloodSpd=DataMin(BloodSpd, Nc);
std_BloodSpd=DataSTD_ut(TimeC, BloodSpd, Nc);
DataLinReg_ut(TimeC, BloodSpd, Nc, reg_output);
printf "%f,%f,%f,%f,%f,%f,",max_BloodSpd,min_BloodSpd,mean_BloodSpd,std_BloodSpd,reg_output["Slope"],reg_output["R-Squared"];


mean_VenP=DataMean_ut(TimeC, VenP, Nc);
max_VenP=DataMax(VenP, Nc);
min_VenP=DataMin(VenP, Nc);
std_VenP=DataSTD_ut(TimeC, VenP, Nc);
cv_VenP=DataCV_ut(TimeC, VenP, Nc);
dt_VenP=DataDT_ut(TimeC, VenP, Nc);
DataLinReg_ut(TimeC, VenP, Nc, reg_output);
DataDeriv_ut(TimeC, VenP, Nc, Deriv);
DataDeriv2_ut(TimeC, VenP, Nc, Deriv2);
deltaMax_VenP=DataDeltaMax(VenP, Nc);
deltaMin_VenP=DataDeltaMin(VenP, Nc);
deltaMean_VenP=DataDeltaMean(VenP, Nc);
deltaMean_t_VenP=DataDeltaMean_t(TimeC, VenP, Nc);
printf "%f,%f,%f,%f, %f, %f, %f,%f, %f, %f, %f, %f, %f, %f, %f, %f, %f, %f, ",max_VenP,min_VenP,mean_VenP,std_VenP,cv_VenP,reg_output["Slope"],reg_output["R-Squared"], dt_VenP, Deriv["max"], Deriv["min"], Deriv["mean"], Deriv2["max"], Deriv2["min"], Deriv2["mean"], deltaMax_VenP, deltaMin_VenP, deltaMean_VenP, deltaMean_t_VenP;

mean_MemP=DataMean_ut(TimeC, MemP, Nc);
max_MemP=DataMax(MemP, Nc);
min_MemP=DataMin(MemP, Nc);
std_MemP=DataSTD_ut(TimeC, MemP, Nc);
cv_MemP=DataCV_ut(TimeC, MemP, Nc);
dt_MemP=DataDT_ut(TimeC, MemP, Nc);
DataLinReg_ut(TimeC, MemP, Nc, reg_output);
DataDeriv_ut(TimeC, MemP, Nc, Deriv);
DataDeriv2_ut(TimeC, MemP, Nc, Deriv2);
deltaMax_MemP=DataDeltaMax(MemP, Nc);
deltaMin_MemP=DataDeltaMin(MemP, Nc);
deltaMean_MemP=DataDeltaMean(MemP, Nc);
deltaMean_t_MemP=DataDeltaMean_t(TimeC, MemP, Nc);
printf "%f, %f, %f, %f, %f, %f, %f, %f, %f, %f, %f, %f, %f, %f, %f, %f, %f, %f, ",max_MemP,min_MemP,mean_MemP,std_MemP,cv_MemP,reg_output["Slope"],reg_output["R-Squared"], dt_MemP, Deriv["max"], Deriv["min"], Deriv["mean"], Deriv2["max"], Deriv2["min"], Deriv2["mean"], deltaMax_MemP, deltaMin_MemP, deltaMean_MemP, deltaMean_t_MemP;

mean_UFRate=DataMean_ut(TimeC, UFRate, Nc);
max_UFRate=DataMax(UFRate, Nc);
min_UFRate=DataMin(UFRate, Nc);
std_UFRate=DataSTD_ut(TimeC, UFRate, Nc);
DataLinReg_ut(TimeC, UFRate, Nc, reg_output);
ChangeNum(UFRate, Nc, change);
printf "%f,%f,%f,%f,%f,%f, %f, %f, ",max_UFRate,min_UFRate,mean_UFRate,std_UFRate,reg_output["Slope"],reg_output["R-Squared"], change["num"], change["mean"];


mean_UFAmt=DataMean_ut(TimeC, UFAmt, Nc);
max_UFAmt=DataMax(UFAmt, Nc);
min_UFAmt=DataMin(UFAmt, Nc);
std_UFAmt=DataSTD_ut(TimeC, UFAmt, Nc);
DataLinReg_ut(TimeC, UFAmt, Nc, reg_output);
printf "%f,%f,%f,%f,%f,%f ",max_UFAmt,min_UFAmt,mean_UFAmt,std_UFAmt,reg_output["Slope"],reg_output["R-Squared"];


#printf "%f,%f,%f,%f,",max_sysP,min_sysP,mean_sysP,std_sysP;
#printf "%f,%f,%f,%f,",max_diaP,min_diaP,mean_diaP,std_diaP;
#printf "%f,%f,%f,%f,",max_dP,min_dP,mean_dP,std_dP;
#printf "%f,%f,%f,%f,",max_Pulse,min_Pulse,mean_Pulse,std_Pulse;

#printf "%f, %f, %f, ",reg_output["Slope"],reg_output["Intercept"],reg_output["R-Squared"];

printf " \n";
}


## Subroutine for calculating the mean
function DataMean(data, nd){
 if(nd==0) return "NoData";
 data_mean=0;
 for(i=0;i<nd;i++)
   data_mean+=data[i];

 data_mean=data_mean/nd;
 return data_mean;
}

## Subroutine for calculating the mean with unequal time bins
function DataMean_ut(data_t, data, nd){
 if(nd==0) return "NoData";
 data_mean_ut=0;
 for(i=0;i<(nd-1);i++){
   dt=data_t[i+1]-data_t[i];
   data_mean_ut+=data[i]*dt;
 }

 if((data_t[nd-1]-data_t[0])!=0){
   data_mean_ut=data_mean_ut/(data_t[nd-1]-data_t[0]);
   return data_mean_ut;
 }
 else return "NoData";
}

## Subroutine for finding the maximum
function DataMax(data, nd){

 if(nd==0) return "NoData";

 i=0;
 data_max=data[i];
 for(i=1;i<nd;i++)
    if(data[i]>data_max) data_max=data[i];

 return data_max;
}


## Subroutine for finding the minimum
function DataMin(data, nd){

 if(nd==0) return NoData;

 i=0;
 data_min=data[i];
 for(i=1;i<nd;i++)
    if(data[i]<data_min) data_min=data[i];

 return data_min;
}

## Subroutine for finding the STD
function DataSTD(data, nd){
 std=0;

 if(nd==0) return "NoData";

 mean=DataMean(data,nd);
 for(i=0;i<nd;i++){
    std=std+(data[i]-mean)^2
 }
 
 std=std/nd;
 std=sqrt(std);
 return std;
       
}

## Subroutine for finding the STD with unequal time bins
function DataSTD_ut(data_t, data, nd){

 if(nd==0) return "NoData";

 std=0;
 mean=DataMean_ut(data_t, data,nd);


 for(i=0;i<(nd-1);i++){
    dt=data_t[i+1]-data_t[i];
    std=std+dt*((data[i]-mean)^2)

 }
 if((data_t[nd-1]-data_t[0])!=0){
   std=std/(data_t[nd-1]-data_t[0]);
   std=sqrt(std);
   return std;
 }else{
   return "NoData";
 }

}


## Subroutine for calculating CV with unequal time bins
function DataCV_ut(data_t, data, nd){

 if(nd==0) return "NoData";
 
 std=0;
 mean=DataMean_ut(data_t, data,nd);


 for(i=0;i<(nd-1);i++){
    dt=data_t[i+1]-data_t[i];
    std=std+dt*((data[i]-mean)^2)

 }
 if((data_t[nd-1]-data_t[0])!=0){
   std=std/(data_t[nd-1]-data_t[0]);
   std=sqrt(std);
   cv=std/mean;
   return cv;
 }else{
   return "NoData";
 }

}


## Subroutine for calculating linear regression
## modified from http://www.dayofthenewdan.com/2012/12/26/AWK_Linear_Regression.html
function DataLinReg(x, y, nd, reg_output){

 if(nd==0) {reg_output["Slope"]="NoData"; return "NoData";}

 x_sum=0; y_sum=0; xy_sum=0; x2_sum=0;
 ss_total=0; ss_residual=0;


 for(i=0;i<nd;i++){
    y_sum+=y[i];
    x_sum+=x[i];
    xy_sum+=y[i]*x[i];
    x2_sum+=x[i]^2;
 }

 mean_x = x_sum / nd;
 mean_y = y_sum / nd;
 mean_xy = xy_sum / nd;
 mean_x2 = x2_sum / nd;
 if((mean_x2 - (mean_x*mean_x))!=0)
   slope = (mean_xy - (mean_x*mean_y)) / (mean_x2 - (mean_x*mean_x));
 else {reg_output["Slope"]="NoData"; return "NoData";}
 inter = mean_y - slope * mean_x;
 for (i = nd-1; i >= 0; i--) {
      ss_total += (y[i] - mean_y)^2;
      ss_residual += (y[i] - (slope * x[i] + inter))^2;
 }
 
 if(ss_total!=0)
   r2 = 1 - (ss_residual / ss_total);
 else
   r2="NoData";

 reg_output["Slope"]=slope;
 reg_output["Intercept"]=inter;
 reg_output["R-Squared"]=r2;

}


## Subroutine for calculating linear regression for data with unequal time bins
## modified from http://www.dayofthenewdan.com/2012/12/26/AWK_Linear_Regression.html

function DataLinReg_ut(x, y, nd, reg_output){

 if(nd==0) {reg_output["Slope"]="NoData"; return "NoData";}

 x_sum=0; y_sum=0; xy_sum=0; x2_sum=0;
 ss_total=0; ss_residual=0;

 for(i=0;i<(nd-1);i++){
    dt=x[i+1]-x[i];
    y_sum+=y[i]*dt;
    x_sum+=x[i]*dt;
    xy_sum+=y[i]*x[i]*dt;
    x2_sum+=dt*(x[i]^2);
 }

 if((total_t=x[nd-1]-x[0])!=0){
   mean_x = x_sum / total_t;
   mean_y = y_sum / total_t;
   mean_xy = xy_sum / total_t;
   mean_x2 = x2_sum / total_t;
   if((mean_x2 - (mean_x*mean_x)!=0))
      slope = (mean_xy - (mean_x*mean_y)) / (mean_x2 - (mean_x*mean_x));
   else{
      reg_output["Slope"]="NoData"; return "NoData";
   }
   inter = mean_y - slope * mean_x;
   for (i = (nd-2); i >= 0; i--) {
        dt=x[i+1]-x[i];
        ss_total += dt * ((y[i] - mean_y)^2);
        ss_residual += dt * ((y[i] - (slope * x[i] + inter))^2);
   }
 }  
 else{
  reg_output["Slope"]="NoData"; return "NoData";
 }

 if(ss_total!=0)
   r2 = 1 - (ss_residual / ss_total);
 else
   r2="NoData";

 reg_output["Slope"]=slope;
 reg_output["Intercept"]=inter;
 reg_output["R-Squared"]=r2;

}

## Subroutine for calculating 1/(delta T) for data with unequal time bing\s
function DataDT_ut(data_t, data, nd){

if(nd==0) return "NoData";

lastState=data[0];
invDT=0;
num=0;
lastT=data_t[0];

 for(i=1;i<nd;i++){
    if(lastState!=data[i]){
      if((dt=data_t[i]-lastT)!=0){
        invDT+=1/dt;
        lastT=data_t[i];
        num++;
     }
    }
    lastState=data[i];
 }

 if(num!=0)
    meanInvDT=invDT/num;
 else 
    meanInvDT=0;

 return meanInvDT;

}


# Calculate the mean, maximum and minimum of the first derivative of the data
function DataDeriv_ut(data_t, data, nd, deriv){

if(nd==0) {deriv["max"]="NoData"; return "NoData";}

for(i=0;i<(nd-1);i++){
 dd=data[i+1]-data[i];
 if((dt=data_t[i+1]-data_t[i])!=0)
    dddt[i]=dd/dt;
 else{
    deriv["max"]="NoData"; return "NoData";
 }
}
 deriv["max"]=DataMax(dddt,nd-1);
 deriv["min"]=DataMin(dddt,nd-1);
 deriv["mean"]=DataMean(dddt,nd-1);

}

# Calculate the mean, maximum and minimum of the second derivative of the data
function DataDeriv2_ut(data_t, data, nd, deriv2){

if(nd==0) {deriv2["max"]="NoData"; return "NoData";}

for(i=0;i<(nd-1);i++){
 dd=data[i+1]-data[i];
 if(( dt=data_t[i+1]-data_t[i])!=0)
   dddt[i]=dd/dt;
 else{
   deriv2["max"]="NoData"; return "NoData";
 }  
 dt2[i]=(data_t[i+1]+data_t[i])/2;
}

for(i=0;i<(nd-2);i++){
 dd=dddt[i+1]-dddt[i];
 dt=dt2[i+1]-dt2[i];
 dddt[i]=dd/dt;
}

 deriv2["max"]=DataMax(dddt,nd-2);
 deriv2["min"]=DataMin(dddt,nd-2);
 deriv2["mean"]=DataMean(dddt,nd-2);

}

# Calculating the maximum change in data
function DataDeltaMax(data, nd){

 if(nd==0) return "NoData";

 th=0.1;  # threshold for the change value to be considered as a change

 lastData=data[0];
 num_change=0;

 for(i=1;i<nd;i++){
  abs_delta=abs(data[i-1]-data[i]);

  if(abs_delta>th){
   delta_data[num_change]=abs_delta;
   num_change++;
  }  
 }
 return DataMax(delta_data,num_change);
}


# Calculating the minimum change in data
function DataDeltaMin(data, nd){

 if(nd==0) return "NoData";

 th=0.1;  # threshold for the change value to be considered as a change

 lastData=data[0];
 num_change=0;

 for(i=1;i<nd;i++){
  abs_delta=abs(data[i-1]-data[i]);

  if(abs_delta>th){
   delta_data[num_change]=abs_delta;
   num_change++;
  }
 }
 return DataMin(delta_data,num_change);
}

# Calculating the mean change in data
function DataDeltaMean(data, nd){

  if(nd==0) return "NoData";

 th=0.1;  # threshold for the change value to be considered as a change

 lastData=data[0];
 num_change=0;
 total_delta=0;

 for(i=1;i<nd;i++){
  abs_delta=abs(data[i-1]-data[i]);

  if(abs_delta>th){
   num_change++;
   total_delta+=abs_delta;
  }
 }

 if(num_change!=0)
   return total_delta/num_change;
 else
   return "NoData";
}


# Calculating the mean change in data
# However, the mean is calculated by dividing the number by the total time instead of by the number of change
function DataDeltaMean_t(data_t, data, nd){

 if(nd==0) return "NoData";

 th=0.1;  # threshold for the change value to be considered as a change
 total_delta=0;
 lastData=data[0];
 num_change=0;
 if((total_t=data_t[nd-1]-data_t[0])==0) return "NoData";

 for(i=1;i<nd;i++){
  abs_delta=abs(data[i-1]-data[i]);

  if(abs_delta>th){
   num_change++;
   total_delta+=abs_delta;
  }
 }
# printf "total_t=%f, delta_mean=%f, ", total_t, total_delta/total_t;
 return total_delta/total_t;
}


# Calculating the number of value change in the data
# Only change after a persistent state will count.
# For example, AAAABBCDDD = two changes (A->B->C)

function ChangeNum(data, nd, change){

 if(nd==0) return "NoData";

 th=0.001  # the threshold for a value change to be considered as a state change
 Num=0;
 currState=data[0];
 lastState=data[0];
 lastLastState=data[0];
 stateDur=1;

 for(i=0;i<nd;i++){
  currState=data[i];
  if(abs(currState - lastState)>th){
     if(stateDur>1){
       Dvalue[Num]=abs(currState - lastState);
       lastState=currState;
       lastLaststate=lastState;
       Num++;
       stateDur=1;
     }
     else{
       Dvalue[Num-1]=abs(currState - lastLastState);
       lastState=currState;
     }
  }
  else
   stateDur++;
 }

 change["num"]=Num;
 if(Num!=0)
  change["mean"]=DataMean(Dvalue,Num);
 else
  change["mean"]=0;
}

# Return absolute value
function abs(v){
 if(v>0)
  return v;
 else
  return -v;
}
