# Supplementary material for: Machine Learning Analysis of Time-Dependent Features for Predicting Adverse Events During Hemodialysis Therapy: Model Development and Validation Study
Source: J Med Internet Res. 2021 Sep 7;23(9):e27098. doi: 10.2196/27098 (PMC8456349; doi:10.2196/27098)
Supplement: Multimedia Appendix 5 [file jmir_v23i9e27098_app5.zip]

Archive with 1 entries (1 files):
- (Additional file 2) Source code_Top performance feature selection.m
