# Supplementary material for: Machine Learning Analysis of Time-Dependent Features for Predicting Adverse Events During Hemodialysis Therapy: Model Development and Validation Study
Source: J Med Internet Res. 2021 Sep 7;23(9):e27098. doi: 10.2196/27098 (PMC8456349; doi:10.2196/27098)
Supplement: Multimedia Appendix 5 [file jmir_v23i9e27098_app5.zip › (Additional file 2) Source code_Top performance feature selection.m]

%% Author: Alan Lai
% Date: 2017/08/07


%% Program generating a histogram based on the importance of each parameter
%Picks out the top twenty variables, by averaging three times
%The program does this twenty times, then plots a histogram
%The classification algorithm used is: 
%           Ensemble RUS Boosted Tree

%Explanation of how the program chooses this

%     Initially the program runs the algorithm with only one parameter, and
%     outputs the confusion matrix score (explained below). After all 84
%     parameters are computed, the program selects the parameter with the
%     highest score and then saves that parameter into a list.
%     
%     In the next run of the program, the program again cycles through
%     the parameter list, this time by setting the previously selected
%     parameter value along with another one of the 83 parameters remaining
%     After running the machine learning algorithm 83 more times, it again
%     selects the highest confusion matrix score, and then saves those 
%     parameters used into the selected parameter list.
%     
%     This process repeats until we have 20 elements in that selecte list.
%     Note that because of the variability that is inherent in machine
%     learning, we take the average of three trials of each parameter
%     before we choose a particular parameter. This cuts down randomness
%     and demonstrates a more realistic weight of the importance of that
%     particular parameter.

%Explanation of score

%     The confusion matrix outputted often looks like this format:
%
%                   200     100
%                   50      50
%
%     Where the top left is true negatives, top right false positives
%     bottom left false negatives, bottom right true negatives
%     One would usually think that accuracy, that is also outputted by
%     the algorithm, is sufficient in determining which sets of parameters
%     are 'better' than another, but this is not an accurate measure for
%     our dataset, as our data is highly skewed (by classifying all as
%     negatives, the program is able to reach an accuracy of 90.4%
%     Hence this is a more accurate measure, which is the sum of the 
%     percentage of positives that are true and the percentage of negatives
%     that are true. The percentage matrix is as follows:
%
%                   80%      67%                
%                   20%      33%
%
%     The 'confusion matrix score' in this case would be the sum of the
%     top left and bottom right cells, which yields 113%, or 1.13.
%     By using this score to compare between the parameters gives us a 
%     method to compare through the skewed data.

%% Initializer - Imports the data to a readable format

filename = 'feature_totalincident_V2.csv';                                  %Sets the file name
total = xlsread(filename, 'CJ:CJ');                                         %Saves the total issue classification outcome to variable issue
X = csvread(filename);                                                      %Saves the csv file to variable X
X = X(:,1:87);                                                              %Retains all of the parameters of X
X = array2table(X);                                                         %Converts matrix X to a table
X.classification = total;                                                   %Assigns the classification of table X to total issue
                                                                                    %When evaluating cramp outcomes, total is changed to cramp

%% Main body of code - Runs the machine learning and sorting algorithm

Y = [];                                                                     %Initializes a matrix to store the 20 choices arrays

for round = 1:20                                                            %Runs twenty sets of top twenty choices
    V = [];                                                                 %Initializes the choices array as empty

    for numAdded = 1:20                                                     %Loops 20 times to obtain top 20 parameters
        A(1,1:87) = 0;                                                      %Initializes matrix tracking confusion matrix scores
    
        for trial = 1:3                                                     %Loops 3 trials for each run
            for i = 1:87                                                    %Tests each variable
            
                if ismember(i,V) || i == 4 || i == 5                        %If parameter is already on the choices array, or is 3 or 4
                    continue                                                %move to next parameter
                end
            
                tic                                                         %Starts timer
            
                P = false([1 87]);                                          %Initializes parameter vector to false
                P(V) = true;                                                %Sets parameters that have already been chosen in choices array as true
                P(i) = true;                                                %Sets current parameter running (i) as true
                fprintf("Run %d, trial %d. ", numAdded, trial);             %Prints message detailing run number and trial number
                fprintf("Running parameter %2d of 87. Score: ", i);         %Prints message detailing which parameter program is adding temporarily
                
                [~, ~, cmat] = ERUSBTmod3(X,P);                             %Runs machine learning program, saves confusion matrix to var cmat
                score = cmat(1,1)/(sum(cmat(1,:)))+...
                    cmat(2,2)/(sum(cmat(2,:)));                             %Calculates confusion matrix score
                A(1,i) = A(1,i) + score;                                    %Adds the score to corresponding space in matrix A
                disp(score);                                                %Prints confusion matrix score
            
                toc                                                         %Ends timer
            
            end
        end
    
        A = A./3;                                                           %Takes the average of the three confusion matrix scores
        [mscore,param] = max(A(1,:));                                       %Selects the parameter with the highest score
        fprintf("The variable getting added is: %d.\n", param);             %Prints out variable getting added
        fprintf("Score: %d.\n", mscore);                                    %Prints out average confusion matrix score of that variable
        V = [V param];                                                      %Adds the variable to the choices array
    
    end
    
    fprintf("The 20 parameters chosen for this round are: ");               %Prints message for display chosen parameters
    disp(V);                                                                %Displays top twenty parameters
    Y = [Y V'];                                                             %Saves chosen parameters for this run in matrix Y
end

%% Plotting a Histogram

C = categorical(Y,1:87,cellstr(int2str([1:87]'))');                         %Converts matrix Y to a categorical matrix 
h = histogram(C);                                                           %Plots a categorical histogram
title('Histogram of Top 20 Parameters Chosen Over 20 Trials');              %Adds title to histogram
xlabel('Parameters');                                                       %Lables x axis of histogram
ylabel('Frequency');                                                        %Lables y axis of histogram
for i = 1:87 
    x = [i-0.45 i+0.45 i+0.45 i-0.45]; 
    y = [0 0 repmat(h.Values(i), 1, 2)];
    if i < 6
        h_patch = patch(x, y, 'red');
    elseif i < 12
        h_patch = patch(x, y, [1 0.5 0.2]);
    elseif i < 18 
        h_patch = patch(x, y, 'yellow');
    elseif i < 24
        h_patch = patch(x, y, 'green');
    elseif i < 30
        h_patch = patch(x, y, [0 0.6 0]);
    elseif i < 54
        h_patch = patch(x, y, 'cyan');
    elseif i < 72
        h_patch = patch(x, y, [0 0 0.8]);
    elseif i < 86
        h_patch = patch(x, y, 'magenta');
    else
        h_patch = patch(x, y, [0.35 0 0.5]);
    end
end
